# Supplementary material for: Maturity2, a novel regulator of flowering time in Sorghum bicolor, increases expression of SbPRR37 and SbCO in long days delaying flowering
Source: PLoS One. 2019 Apr 10;14(4):e0212154. doi: 10.1371/journal.pone.0212154 (PMC6457528; doi:10.1371/journal.pone.0212154)
Supplement: S2 Table — (XLSX) [file pone.0212154.s005.xlsx]

## Sheet: Sheet1
Table S2. Genes in the fine-mapped Ma2 QTL region
Gene Name	Description
Sobic.002G300800
Sobic.002G300850
Sobic.002G300900
Sobic.002G300950
Sobic.002G301000	similar to Os07g0479100 protein
Sobic.002G301100	similar to Putative Mannose-P-dolichol utilization defect 1 protein homolog
Sobic.002G301200	similar to Serine carboxypeptidase-like precursor
Sobic.002G301300	similar to Putative uncharacterized protein
Sobic.002G301400	similar to Os07g0479600 protein
Sobic.002G301500	PTHR11895//PTHR11895:SF68 - AMIDASE // SUBFAMILY NOT NAMED (1 of 3)
Sobic.002G301600	similar to OSIGBa0148J22.1 protein
Sobic.002G301700	similar to OSIGBa0148J22.1 protein
Sobic.002G301800	PF03514 - GRAS domain family (GRAS) (1 of 81)
Sobic.002G301900	similar to OSIGBa0115A19.4 protein
Sobic.002G302000	similar to Putative uncharacterized protein
Sobic.002G302100	similar to Putative uncharacterized protein
Sobic.002G302200	Predicted protein
Sobic.002G302300	similar to Putative uncharacterized protein
Sobic.002G302400	similar to Os06g0241000 protein
Sobic.002G302500	similar to H0525E10.7 protein
Sobic.002G302600	similar to Putative uncharacterized protein
Sobic.002G302700	PTHR12197:SF166 - ZINC ION BINDING PROTEIN (1 of 1)
Sobic.002G302800	similar to Putative uncharacterized protein
Sobic.002G302900	similar to Putative uncharacterized protein
Sobic.002G303000	similar to Os07g0481300 protein
Sobic.002G303100	weakly similar to Pollen signalling protein with adenylyl cyclase activity-like
Sobic.002G303200	similar to Putative uncharacterized protein OJ1136_F08.108
Sobic.002G303300	similar to Chromosome chr2 scaffold_105, whole genome shotgun sequence
Sobic.002G303400
Sobic.002G303500	similar to Actin-depolymerizing factor 1
Sobic.002G303600	similar to Putative zinc finger (C3HC4-type RING finger) protein
Sobic.002G303700	similar to Os12g0576600 protein
Sobic.002G303800	similar to Putative uncharacterized protein OJ1753_E03.102
Sobic.002G303900	similar to Os07g0485000 protein
Sobic.002G303950
Sobic.002G304000	similar to Putative uncharacterized protein
Sobic.002G304100	similar to Putative asparaginyl-tRNA synthetase, chloroplast/mitochondrial
Sobic.002G304300	KOG4510 - Permease of the drug/metabolite transporter (DMT) superfamily (1 of 1)
Sobic.002G304400	similar to Putative uncharacterized protein
Sobic.002G304500
Sobic.002G304600	Predicted protein
Sobic.002G304700	K06316 - oligosaccharide translocation protein RFT1 (RFT1) (1 of 1)
Sobic.002G304801	PF08387 - FBD (FBD) (1 of 77)
Sobic.002G304900	similar to Ribosomal protein L15
Sobic.002G305000	similar to Auxin-regulated protein-like
Sobic.002G305100	similar to Putative uncharacterized protein
Sobic.002G305200	PF11321 - Protein of unknown function (DUF3123) (DUF3123) (1 of 6)
Sobic.002G305300	PF11321 - Protein of unknown function (DUF3123) (DUF3123) (1 of 6)
Sobic.002G305400	similar to Putative uncharacterized protein
Sobic.002G305500
Sobic.002G305600	similar to Putative uncharacterized protein
Sobic.002G305700	similar to 2Fe-2S iron-sulfur cluster protein-like
Sobic.002G305750
Sobic.002G305800	PF01357//PF03330 - Pollen allergen (Pollen_allerg_1) // Rare lipoprotein A (RlpA)-like double-psi beta-barrel (DPBB_1) (1 of 76)
Sobic.002G305900	similar to Putative uncharacterized protein P0627E10.27
Sobic.002G306000	similar to CaM-binding transcription factor
Sobic.002G306100	similar to Putative uncharacterized protein P0477A12.34
Sobic.002G306201	PTHR10516:SF178 - PEPTIDYL-PROLYL CIS-TRANS ISOMERASE FKBP20-2, CHLOROPLASTIC (1 of 1)
Sobic.002G306300	similar to Putative uncharacterized protein
Sobic.002G306400	similar to Chromosome chr15 scaffold_19, whole genome shotgun sequence
Sobic.002G306500	PTHR22761//PTHR22761:SF20 - SNF7 - RELATED // SUBFAMILY NOT NAMED (1 of 1)
Sobic.002G306600	similar to Putative uncharacterized protein
Sobic.002G306700	similar to Putative uncharacterized protein
Sobic.002G306800	similar to Putative uncharacterized protein
Sobic.002G306900	similar to Nucleoside diphosphate kinase 1
Sobic.002G307000	Predicted protein
Sobic.002G307100	KOG0583//KOG0594 - Serine/threonine protein kinase // Protein kinase PCTAIRE and related kinases (1 of 4)
Sobic.002G307200	KOG0583//KOG0594 - Serine/threonine protein kinase // Protein kinase PCTAIRE and related kinases (1 of 4)
Sobic.002G307300	KOG0583//KOG0594 - Serine/threonine protein kinase // Protein kinase PCTAIRE and related kinases (1 of 4)
Sobic.002G307400	3.4.19.12 - Ubiquitinyl hydrolase 1 / Ubiquitin thiolesterase (1 of 89)
Sobic.002G307500	3.4.19.12 - Ubiquitinyl hydrolase 1 / Ubiquitin thiolesterase (1 of 89)
Sobic.002G307600	similar to Putative uncharacterized protein
Sobic.002G307700	weakly similar to Putative uncharacterized protein OSJNBb0055I24.118
Sobic.002G307800	similar to Putative uncharacterized protein OSJNBb0055I24.117
